# Supplementary material for: APRANK: Computational Prioritization of Antigenic Proteins and Peptides From Complete Pathogen Proteomes
Source: Front Immunol. 2021 Jul 15;12:702552. doi: 10.3389/fimmu.2021.702552 (PMC8320365; doi:10.3389/fimmu.2021.702552)
Supplement: Supplementary file 1 [file DataSheet_1.zip]

Archive with 2 entries (2 files):
- ricci-aprank-validated-antigens-supplementary-data.xlsx
- ricci-et-al-aprank-supplementary-figures-tables-formulas.pdf
